# Supplementary material for: Genome Characterisation of Esocid Herpesvirus 1 (EsHV-1)
Source: Viruses. 2025 Oct 11;17(10):1361. doi: 10.3390/v17101361 (PMC12567609; doi:10.3390/v17101361)
Supplement: Supplementary file 1 [file viruses-17-01361-s001.zip]

Archive with 1 entries (1 files):
- viruses-3895420-supplementary.pdf
